# Supplementary material for: A Branched-Chain Amino Acid-Related Metabolic Signature Characterizes Obese Adolescents with Non-Alcoholic Fatty Liver Disease
Source: Nutrients. 2017 Jun 22;9(7):642. doi: 10.3390/nu9070642 (PMC5537762; doi:10.3390/nu9070642)
Supplement: Supplementary file 1 [file nutrients-09-00642-s001.zip]

Archive with 1 entries (1 files):
- nutrients-197065-supplementary.pdf
